# Supplementary material for: Phenoplant: a web resource for the exploration of large chlorophyll fluorescence image datasets
Source: Plant Methods. 2015 Apr 3;11:24. doi: 10.1186/s13007-015-0068-4 (PMC4392743; doi:10.1186/s13007-015-0068-4)
Supplement: Additional file 3: — Relevance of the dendrograms. Various agglomeration methods (single linkage, WPGMC, WPGMA, complete linkage, UPGMA and UPGMC) were used to construct images based-dendrograms. The relevance was tested in relation to either the treatment of the plants (i.e. inoculated vs. non-inoculated), or according to their apparent health status. This table indicates the percentages of mis-clustered plants for each agglomeration method (nd: not discriminant). CF parameters presenting less than 10% of mis-clustering on the base of the apparent health of the plants are indicated in bold. [file 13007_2015_68_MOESM3_ESM.xlsx]

## Sheet: additional file 3-Rousseau
Additional file 3
CF parameter	Agglomeration method
	single linkage		WPGMC		WPGMA		complete linkage		UPGMA		UPGMC
	treatment	apparent health	treatment	apparent health	treatment	apparent health	treatment	apparent health	treatment	apparent health	treatment	apparent health
FT(38)	30	10	nd	nd	23.3333	13.3333	40	20	40	16.6667	nd	nd
FT(50)	nd	nd	nd	nd	36.6667	13.3333	33.3333	16.6667	36.6667	13.3333	nd	nd
FT(62)	60	10	26.6667	10	26.6667	16.6667	23.3333	16.6667	30	13.3333	nd	nd
FT(64)	16.6667	3.33333	26.6667	16.6667	26.6667	16.6667	26.6667	20	33.3333	16.6667	nd	nd
Fv/Fm	nd	nd	nd	nd	36.6667	20	36.6667	23.3333	36.6667	20	nd	nd
NPQ(25)	nd	nd	nd	nd	26.6667	13.3333	20	13.3333	nd	nd	nd	nd
qP(25)	nd	nd	10	0	10	0	6.66667	3.3	20	3.33333	20	3.33333
qP(38)	30	26.6667	nd	nd	23.3333	6.66667	23.3333	6.66667	16.6667	3.33333	20	6.66667
qP(50)	30	30	30	13.3333	30	13.3333	26.6667	13.3333	26.6667	10	20	13.3333
qP(62)	30	13.3333	20	6.66667	20	6.66667	30	13.3333	26.6667	10	nd	nd
qP(74)	nd	nd	20	6.66667	20	6.66667	20	3.33333	20	6.66667	20	6.66667
Qy(25)	nd	nd	20	3.33333	13.3333	0	13.3333	0	13.3333	0	13.3333	0
Qy(38)	nd	nd	nd	nd	13.3333	6.66667	30	13.3333	23.3333	16.6667	nd	nd
Qy(50)	nd	nd	nd	nd	33.3333	23.3333	26.6667	10	26.6667	10	nd	nd
Qy(62)	nd	nd	nd	nd	nd	nd	33.3333	16.6667	nd	nd	nd	nd
Qy(74)	nd	nd	nd	nd	nd	nd	nd	nd	nd	nd	nd	nd
